# Supplementary material for: Effect of Starchy Wall Materials in the Microencapsulation of Carambola Fruit (Averrhoa carambola) Pulp: Antioxidant Characteristics
Source: Foods. 2026 May 12;15(10):1699. doi: 10.3390/foods15101699 (PMC13206637; doi:10.3390/foods15101699)
Supplement: Supplementary file 1 [file foods-15-01699-s001.zip]

Archive with 1 entries (1 files):
- foods-4243899-supplementary.pdf
